# Supplementary material for: Bacillus velezensis SQR9-Emitted Volatiles Enhance Arabidopsis Salt Tolerance via ROS Scavenging and Ion Transport Regulation
Source: Plants (Basel). 2026 Jan 10;15(2):218. doi: 10.3390/plants15020218 (PMC12845509; doi:10.3390/plants15020218)
Supplement: Supplementary file 1 [file plants-15-00218-s001.zip]

Archive with 1 entries (1 files):
- plants-4047429-supplementary.pdf
